# Supplementary material for: The Enfacement Illusion Is Not Affected by Negative Facial Expressions
Source: PLoS One. 2015 Aug 20;10(8):e0136273. doi: 10.1371/journal.pone.0136273 (PMC4546364; doi:10.1371/journal.pone.0136273)
Supplement: S1 Dataset — (XLSX) [file pone.0136273.s001.xlsx]

## Sheet: Morph Video Data
		Percent Other-Face in Selected Frame
		Synchronous IMS		Asynchronous IMS
Participant ID	Emotion Condition	Pre-IMS	Post-IMS	Pre-IMS	Post-IMS
F01	Fear	0.56345	0.76557	0.60967	0.70261
F02	Fear	0.50893	0.46936	0.57446	0.4746
F03	Fear	0.58895	0.60092	0.66934	0.66261
F04	Fear	0.34842	0.34648	0.41764	0.44613
F05	Fear	0.60612	0.62069	0.52814	0.39807
F06	Fear	0.42562	0.52796	0.28759	0.39605
F07	Fear	0.45195	0.62337	0.45174	0.46198
F08	Fear	0.5081	0.55744	0.34331	0.4509
F09	Fear	0.51556	0.56821	0.51617	0.53879
F10	Fear	0.52874	0.58685	0.46601	0.51636
F11	Fear	0.36321	0.38804	0.50598	0.65549
F12	Fear	0.67536	0.71949	0.64319	0.46285
F13	Fear	0.51432	0.69562	0.86452	0.6675
F14	Fear	0.50064	0.49036	0.53017	0.49335
F15	Fear	0.68179	0.70228	0.53282	0.60858
F16	Fear	0.6783	0.62713	0.57725	0.53783
F17	Fear	0.59503	0.65946	0.43503	0.30839
F18	Fear	0.48811	0.46041	0.50974	0.51771
Mean	Fear	0.530144	0.578313	0.525709	0.516656
A01	Anger	0.40517	0.55996	0.42758	0.46697
A02	Anger	0.39434	0.4662	0.37899	0.41567
A03	Anger	0.32361	0.47375	0.26049	0.3403
A04	Anger	0.41276	0.42381	0.28746	0.25715
A05	Anger	0.50229	0.46551	0.43873	0.59405
A06	Anger	0.39226	0.5748	0.60331	0.60831
A07	Anger	0.24997	0.25081	0.67014	0.54705
A08	Anger	0.45465	0.45021	0.44242	0.39987
A09	Anger	0.36506	0.52096	0.40431	0.52543
A10	Anger	0.51404	0.45628	0.56421	0.42484
A11	Anger	0.38472	0.56589	0.38077	0.43971
A12	Anger	0.34462	0.42558	0.59703	0.55803
A13	Anger	0.588	0.63055	0.36788	0.40639
A14	Anger	0.51197	0.52885	0.41706	0.40168
A15	Anger	0.62343	0.62823	0.48536	0.52412
A16	Anger	0.30432	0.30719	0.59659	0.54654
A17	Anger	0.67253	0.75171	0.6034	0.57478
A18	Anger	0.37506	0.43948	0.42387	0.31942
Mean	Anger	0.434378	0.495543	0.463867	0.463906
N01	Neutral	0.38813	0.40752	0.37104	0.33464
N02	Neutral	0.67424	0.7156	0.51443	0.65647
N03	Neutral	0.43315	0.46538	0.48501	0.49411
N04	Neutral	0.59759	0.5889	0.557	0.47156
N05	Neutral	0.42663	0.44216	0.4424	0.52689
N06	Neutral	0.58192	0.6462	0.59719	0.70606
N07	Neutral	0.40633	0.29387	0.35101	0.37106
N08	Neutral	0.46129	0.6136	0.64334	0.56815
N09	Neutral	0.62076	0.70231	0.65353	0.83686
N10	Neutral	0.42508	0.37602	0.42521	0.41449
N11	Neutral	0.43751	0.52169	0.70484	0.69591
N12	Neutral	0.43111	0.48402	0.44289	0.46971
N13	Neutral	0.51673	0.55361	0.44125	0.5763
N14	Neutral	0.42932	0.51498	0.30286	0.47247
N15	Neutral	0.32568	0.26668	0.34124	0.30645
N16	Neutral	0.35156	0.55143	0.3114	0.39582
N17	Neutral	0.44902	0.6538	0.68444	0.64002
N18	Neutral	0.29001	0.26287	0.43542	0.34141
Mean	Neutral	0.458114	0.503369	0.483583	0.515466
GRAND MEAN		0.474212	0.525742	0.491053	0.498676

## Sheet: Questionnaire Data
Item	Item Text
01	While the other person's face was touched I seemed to feel the touch on my own face.
02	It seemed that the touch I felt on my face was caused by the cotton swab touching the other person's face.
03	It seemed that the other person's face was mine.
04	It seemed that the other person's face was part of my body.
05	It seemed that the other person's face belonged to me.
06	I seemed to see my face reflected in a mirror rather than the other person's face.
07	It seemed that the shape of the other person's face began to resemble mine.
08	It seemed that the skin color of the other face began to resemble mine.
09	It seemed that the features of the other person's face began to resemble mine.
10	It seemed that the other person's face would move if I moved.
11	I felt like I could control the other person's face.
12	I felt like I could not control my face.
13	I felt like I could not remember what my face looked like.
14	It seemed that sensation on my face was less vivid than normal.
		Rating of agreement from -3 ("strongly disagree") to 3 ("strongly agree")
		Item 01		Item 02		Item 03		Item 04		Item 05		Item 06		Item 07		Item 08		Item 09		Item 10		Item 11		Item 12		Item 13		Item 14
Participant ID	Emotion Condition	Sync IMS	Async IMS	Sync IMS	Async IMS	Sync IMS	Async IMS	Sync IMS	Async IMS	Sync IMS	Async IMS	Sync IMS	Async IMS	Sync IMS	Async IMS	Sync IMS	Async IMS	Sync IMS	Async IMS	Sync IMS	Async IMS	Sync IMS	Async IMS	Sync IMS	Async IMS	Sync IMS	Async IMS	Sync IMS	Async IMS
F01	Fear	3	-1	3	-2	-2	-3	1	-3	2	-3	-3	-3	-2	-3	-2	-1	-2	-3	-3	-2	-1	-2	1	-2	3	-3	-2	-2
F02	Fear	-1	-3	-3	-3	-3	-3	-2	-3	-1	-3	-3	-3	-3	-2	-3	0	-3	-3	-3	-3	-3	-3	-2	3	-2	-3	-1	0
F03	Fear	-2	-2	-2	-2	-2	-2	-2	-2	-2	-2	-2	-2	-2	-2	-2	-2	-2	-2	-2	-2	-2	-2	-2	-2	-2	-2	-2	-1
F04	Fear	0	-3	0	-3	-3	-3	-3	-3	-3	-3	-3	-3	-3	-3	-3	-3	-3	-3	-3	-3	-3	-3	-3	-3	0	-3	-3	-3
F05	Fear	3	-2	-1	-2	-3	-2	-2	-2	-1	-3	-2	-3	-3	-1	0	0	-2	-2	0	-2	-1	-2	0	-2	-2	-3	1	1
F06	Fear	2	1	2	1	1	-1	1	-1	1	-1	1	0	1	0	0	0	2	1	0	-1	1	-1	0	-2	0	1	1	-2
F07	Fear	2	-2	2	0	-1	-1	1	-1	1	-1	-1	-1	3	-1	0	-3	3	0	0	-2	1	0	1	-2	-1	-3	3	-2
F08	Fear	3	-1	3	-1	2	-3	1	-3	2	-3	1	-2	2	-3	1	-3	1	-3	1	-3	1	-3	1	-1	-1	-2	-1	-1
F09	Fear	1	-2	-1	-1	-2	-1	-1	-1	-1	-3	-1	-3	-1	-2	-1	0	-2	-1	1	-1	-1	-1	-1	0	-1	-1	0	1
F10	Fear	3	-2	0	1	-3	-3	-3	-3	-2	-3	-3	-3	-3	-3	-3	-3	-3	-3	-3	-3	-2	-3	-2	0	-3	-2	2	0
F11	Fear	-3	-3	-3	-3	-3	-3	-3	-3	-3	-1	-2	-3	-3	-3	-3	-3	-3	-3	-3	-3	-3	-3	-3	-3	-3	-2	-3	-3
F12	Fear	2	missing	1	-2	-1	1	1	2	-2	-2	-1	-3	2	-2	-3	-2	0	-2	2	-3	1	-2	-1	3	-3	0	-2	1
F13	Fear	3	-2	2	-1	-1	-3	-1	-3	-1	-3	-3	-2	1	1	1	-2	1	0	0	-2	-2	-3	3	1	2	1	3	3
F14	Fear	1	-1	-3	-3	-3	-2	-3	-3	-3	-2	-3	-3	-3	-3	0	-3	-3	-3	-2	-2	-3	-3	-3	-3	-3	-3	0	0
F15	Fear	2	-3	0	-2	-2	-1	-2	-3	-2	-3	-3	-3	-2	1	-3	-1	-2	1	-2	-2	-3	-2	-3	-3	-3	-3	-3	-3
F16	Fear	2	-2	1	-3	-3	-3	-2	-3	-3	-3	-2	-2	-2	-3	1	-3	-3	-3	-1	-3	-2	-3	2	-3	-2	-3	0	-2
F17	Fear	2	-3	2	-1	-2	-3	-2	-3	-3	-2	-1	-2	-1	-3	-2	-3	1	-2	-3	-3	1	-3	2	-3	-2	1	-2	0
F18	Fear	3	-3	3	-3	-3	-3	-3	-3	-3	-3	-3	-3	-3	-1	-3	-1	-3	-3	-1	-3	-1	-3	-3	-3	-3	-3	-3	-3
Mean	Fear	1.44444	-2	0.333333	-1.66667	-1.88889	-2.16667	-1.33333	-2.27778	-1.33333	-2.44444	-1.88889	-2.44444	-1.22222	-1.83333	-1.38889	-1.83333	-1.27778	-1.88889	-1.22222	-2.38889	-1.22222	-2.33333	-0.722222	-1.38889	-1.44444	-1.83333	-0.666667	-0.888889
A01	Anger	-2	1	-2	-2	-3	-2	-3	-3	-2	-3	0	-2	2	2	-2	-2	2	3	-3	-3	-3	-3	-3	-3	0	-3	1	-1
A02	Anger	missing	-2	missing	-2	missing	-3	missing	-3	missing	-3	missing	-2	missing	-2	missing	-2	missing	-3	missing	-3	missing	-2	missing	-3	missing	2	missing	1
A03	Anger	-2	-3	-3	-3	2	0	2	-3	0	1	-2	-3	-3	-2	-3	-3	missing	2	-2	-2	-1	-3	3	2	1	0	-3	-1
A04	Anger	-2	-3	-2	-3	-3	-3	-3	-3	-3	-3	-3	-3	0	0	0	0	0	-2	-3	-3	0	3	-3	-3	-3	-3	0	-3
A05	Anger	2	1	-1	-2	0	0	0	-2	-1	-2	-1	0	1	2	0	0	2	2	-3	-3	-2	-2	1	2	-1	1	0	-2
A06	Anger	3	1	-3	-3	-3	-3	-3	-3	-3	-3	-3	-3	1	-2	-1	-3	2	1	-3	-3	0	-3	-2	-3	-3	-3	-3	-3
A07	Anger	-3	-3	-2	-3	0	0	0	-1	-2	1	-3	-2	1	1	1	1	2	1	-3	-3	-3	-3	-3	-3	-3	-2	-3	-2
A08	Anger	0	-1	-2	-3	-2	-3	-3	-1	-3	-3	-2	-3	-1	-3	-1	-1	2	-1	-2	-1	-3	-2	-3	-3	-3	-1	-1	-3
A09	Anger	1	1	1	1	1	2	1	0	1	1	1	1	3	2	0	0	3	2	0	0	1	0	0	0	1	1	1	-1
A10	Anger	0	-3	0	-3	-3	-3	-3	-3	-3	-3	-1	-3	3	3	0	-3	3	3	-3	-3	-3	-3	-3	-3	-3	-3	-3	-3
A11	Anger	3	-3	-2	-3	-3	-3	0	-3	-3	-3	-3	-3	-3	-3	1	0	-3	-3	0	-3	-3	-3	-3	-3	-1	-3	-3	-3
A12	Anger	-3	-3	-3	-2	-3	-3	-3	-3	-3	-3	-3	-3	1	2	-2	-3	1	-1	-3	-3	-3	-2	-3	-3	-3	-3	-1	-3
A13	Anger	3	-3	2	-3	0	-3	1	-3	1	-3	1	-2	3	2	0	-3	3	3	1	-3	1	-3	2	-3	0	-3	1	-3
A14	Anger	1	-2	1	-2	2	-1	1	-1	1	-2	1	-1	1	-2	1	0	1	-1	1	-1	0	0	1	-2	-1	-3	0	0
A15	Anger	-1	-2	-2	-3	-3	-3	-3	-3	-3	-2	-3	-3	-3	-2	-3	-2	-3	-3	-3	-2	-3	-3	-3	-3	-3	-2	-3	-3
A16	Anger	-1	1	-1	1	-2	-1	-2	-1	-2	1	-2	-2	-1	-1	-1	-2	-1	-1	-1	-1	-2	-2	-1	1	-2	2	2	2
A17	Anger	1	-2	0	-3	-3	-3	-3	-3	-3	-3	-3	-3	-3	-3	-3	-3	-3	-3	-3	-3	-3	-3	0	-3	-3	-2	1	0
A18	Anger	3	0	3	1	2	2	2	1	2	1	1	1	2	1	0	0	2	0	2	1	2	-1	3	1	1	0	0	1
Mean	Anger	0.176471	-1.38889	-0.941176	-2.05556	-1.23529	-1.66667	-1.11765	-2.11111	-1.52941	-1.72222	-1.47059	-2	0.235294	-0.277778	-0.764706	-1.44444	0.8125	-0.0555556	-1.64706	-2.16667	-1.47059	-1.94444	-1	-1.77778	-1.52941	-1.38889	-0.823529	-1.5
N01	Neutral	3	1	1	-2	-3	-3	-3	-3	-2	-3	-2	-3	-2	-2	-3	-2	-3	-2	-1	-3	-3	-2	-3	-3	-3	-3	-1	-2
N02	Neutral	1	-3	1	-3	-3	-3	-3	-3	-3	-3	-3	-3	-3	-3	-3	-3	-3	-3	-3	-3	-3	-3	-3	-3	-3	-1	-3	-3
N03	Neutral	1	-3	-1	-3	-3	-1	0	-1	-2	-2	-3	-3	-2	-3	-2	-3	-3	-1	-1	0	-2	-2	-2	-2	-2	-3	2	1
N04	Neutral	-1	0	-1	-2	1	-3	-3	-3	-1	-3	0	-2	1	-3	-2	-3	1	-2	-3	-3	-3	-3	-3	0	-2	0	-3	-3
N05	Neutral	3	-2	2	-1	-2	-2	0	-1	0	-1	2	0	0	-1	0	-1	1	-2	-1	-1	-1	-1	2	-2	-1	-1	0	-2
N06	Neutral	2	-1	2	-1	1	-3	0	-2	1	-3	1	-2	2	-2	2	-1	2	-2	1	-3	-1	-3	0	-2	-1	-2	1	-2
N07	Neutral	2	-2	2	-3	1	-3	-3	-3	-3	-3	-3	-3	0	-2	-3	-3	1	-3	3	-3	-3	-3	-3	-3	-3	-3	0	-2
N08	Neutral	2	-2	1	-2	-3	-3	-3	-3	-3	-2	2	-1	-1	-3	-1	-3	-2	0	-2	-3	-3	-3	-3	-3	1	0	-2	-3
N09	Neutral	3	3	2	3	-1	-2	-1	-2	1	-2	-1	-1	1	2	0	1	1	2	1	-3	1	-3	0	-2	0	1	1	-2
N10	Neutral	2	-1	2	-3	-2	-3	-1	-3	1	-1	-1	-2	1	-2	-1	0	0	-2	1	1	1	-2	1	-2	0	-2	0	1
N11	Neutral	3	1	2	-2	-1	1	-1	0	1	-1	-1	-1	1	0	0	-2	1	0	1	0	1	0	0	0	0	-2	1	0
N12	Neutral	2	-2	1	-2	-2	-1	-2	-3	-2	-2	-2	1	-3	-2	-3	-2	-3	-1	-2	1	-3	-3	-2	-1	-3	-3	-1	-3
N13	Neutral	3	-3	2	0	-2	-3	-2	-3	-3	-3	-3	-2	-2	-3	-3	-2	-1	-2	-3	-3	-3	-3	0	-2	-3	-3	0	-2
N14	Neutral	3	-3	1	0	0	-3	-3	-3	-3	-3	1	-3	-1	-3	0	-3	-3	-1	3	-3	1	-3	1	-2	-3	-3	0	-1
N15	Neutral	0	-3	0	-3	-3	-3	-3	-3	-3	-3	0	-3	-3	-3	-3	-3	-3	-3	-3	-3	-3	-3	-3	-3	-3	-3	-3	-3
N16	Neutral	3	1	3	1	-3	-1	-3	-3	-3	-3	-3	-3	1	3	2	3	3	2	-3	-3	-3	-3	1	-3	-3	0	3	2
N17	Neutral	2	-1	0	-2	1	-3	2	-3	-2	-3	-2	-3	-2	-3	-3	-3	-3	-3	1	-3	-3	-3	-3	-3	-2	0	0	-3
N18	Neutral	2	1	2	2	1	-3	1	-3	1	1	2	0	-1	-2	-1	-3	-1	-2	3	-3	2	1	1	1	-1	-3	1	3
Mean	Neutral	2	-1.05556	1.22222	-1.27778	-1.27778	-2.33333	-1.55556	-2.5	-1.38889	-2.22222	-0.888889	-1.88889	-0.722222	-1.77778	-1.33333	-1.83333	-0.833333	-1.38889	-0.444444	-2.11111	-1.55556	-2.33333	-1.05556	-1.94444	-1.77778	-1.72222	-0.222222	-1.33333
GRAND MEAN		1.22642	-1.4717	0.226415	-1.66667	-1.4717	-2.05556	-1.33962	-2.2963	-1.41509	-2.12963	-1.41509	-2.11111	-0.584906	-1.2963	-1.16981	-1.7037	-0.480769	-1.11111	-1.09434	-2.22222	-1.41509	-2.2037	-0.924528	-1.7037	-1.58491	-1.64815	-0.566038	-1.24074

## Sheet: Pilot Data - IMS Video Ratings
* Intensity, likeness, and attractiveness rated on Likert scales from "1" ("not at all") to "7" ("very much").
	Fear Video 1					Fear Video 2					Anger Video 1					Anger Video 2					Neutral Video 1					Neutral Video 2
Participant ID	Emotion Category	Emotion Intensity	Likeness to Neutral Photo	Neutral Photo Attractiveness		Emotion Category	Emotion Intensity	Likeness to Neutral Photo	Neutral Photo Attractiveness		Emotion Category	Emotion Intensity	Likeness to Neutral Photo	Neutral Photo Attractiveness		Emotion Category	Emotion Intensity	Likeness to Neutral Photo	Neutral Photo Attractiveness		Emotion Category	Emotion Intensity	Likeness to Neutral Photo	Neutral Photo Attractiveness		Emotion Category	Emotion Intensity	Likeness to Neutral Photo	Neutral Photo Attractiveness
P01	fear	4	7	1		fear	5	5	5		anger	6	7	3		anger	6	7	1		neutral	7	7	5		neutral	6	7	3
P02	fear	6	6	3		fear	6	6	4		anger	4	4	4		anger	5	7	2		neutral	4	7	3		neutral	6	7	3
P03	fear	7	1	5		fear	7	6	6		disgust	6	2	5		anger	6	6	6		sadness	6	2	5		neutral	5	3	5
P04	fear	7	2	1		fear	7	1	4		anger	7	2	4		anger	5	4	3		neutral	6	4	5		neutral	6	5	3
P05	fear	7	4	5		fear	6	1	7		anger	6	1	7		disgust	5	6	2		sadness	3	7	6		neutral	7	7	3
P06	fear	7	5	1		surprise	7	2	2		anger	4	1	3		anger	5	7	1		happiness	2	5	2		neutral	7	6	1
P07	fear	6	6	3		disgust	4	6	4		sadness	5	6	5		anger	5	6	2		neutral	7	6	4		neutral	6	6	3
P08	fear	6	5	2		disgust	5	5	2		anger	5	5	5		anger	5	6	1		neutral	6	6	5		neutral	6	2	2
P09	fear	7	7	1		fear	5	5	4		anger	6	7	3		anger	6	7	3		neutral	4	6	4		neutral	4	7	4
P10	fear	7	1	4		surprise	4	7	6		anger	3	2	4		anger	5	6	3		neutral	3	1	3		neutral	3	2	4
P11	fear	7	7	5		fear	7	3	4		anger	5	4	4		anger	6	7	4		neutral	7	7	6		neutral	7	7	4
P12	fear	4	3	3		fear	5	4	4		sadness	3	3	4		anger	6	6	4		neutral	6	2	4		neutral	3	3	4
P13	fear	6	7	3		fear	5	6	3		sadness	3	1	5		anger	6	6	4		neutral	7	3	6		neutral	7	7	3
P14	fear	6	6	2		fear	5	1	4		anger	6	4	4		anger	7	7	3		neutral	7	6	5		neutral	6	6	5
P15	disgust	3	5	2		fear	5	2	1		anger	6	4	5		anger	6	6	2		neutral	7	1	2		neutral	6	3	3
P16	fear	6	1	5		fear	7	3	2		anger	7	7	6		anger	6	5	3		neutral	7	6	5		neutral	7	6	4
P17	disgust	5	1	2		fear	6	7	5		anger	6	1	4		anger	6	7	3		neutral	7	1	6		neutral	7	1	2
P18	fear	3	3	3		fear	4	1	2		disgust	4	4	3		anger	3	2	1		neutral	4	2	2		neutral	5	1	1
P19	fear	5	4	2		fear	6	4	2		disgust	6	2	1		anger	6	2	5		neutral	5	2	2		neutral	6	6	1
P20	fear	7	7	2		fear	5	6	5		anger	6	7	6		anger	6	7	3		neutral	7	4	5		neutral	7	6	5
P21	fear	6	5	5		fear	5	5	4		anger	4	7	6		anger	4	7	2		neutral	7	6	5		neutral	7	7	4
P22	fear	6	2	4		fear	5	4	5		anger	2	2	5		anger	6	7	4		neutral	6	3	5		neutral	6	3	4
P23	fear	5	1	2		fear	5	2	3		anger	6	5	3		anger	6	7	4		neutral	7	4	4		neutral	6	6	2
P24	fear	7	3	2		fear	6	1	2		anger	4	4	3		anger	7	7	1		neutral	5	5	2		neutral	5	4	1
P25	fear	5	6	2		surprise	6	2	2		anger	5	6	3		anger	6	5	2		neutral	6	5	4		neutral	6	6	3
Prop Correct/Mean	0.92	5.8	4.2	2.8		0.8	5.52	3.8	3.68		0.76	5	3.92	4.2		0.96	5.6	6	2.76		0.88	5.72	4.32	4.2		1	5.88	4.96	3.08
